# Supplementary material for: Impact of wine-grape continuous cropping on soil enzyme activity and the composition and function of the soil microbial community in arid areas
Source: Front Microbiol. 2024 Feb 13;15:1348259. doi: 10.3389/fmicb.2024.1348259 (PMC10896694; doi:10.3389/fmicb.2024.1348259)
Supplement: Supplementary file 2 [file Table_1.XLSX]

## Sheet: Figure 6
eggNOG_ID	Description in eggNOG v4	eggNOG_Class	Category
ENOG4105BZU	Phosphate regulon sensor	[T]: Signal transduction mechanisms	CELLULAR PROCESSES AND SIGNALING
ENOG4105D9P	serine- threonine protein kinase	[T]: Signal transduction mechanisms	CELLULAR PROCESSES AND SIGNALING
ENOG4105C26	Dehydrogenase	[C]: Energy production and conversion	METABOLISM
ENOG4105D2V	ABC transporter (Permease)	[V]: Defense mechanisms	CELLULAR PROCESSES AND SIGNALING
ENOG4105BZS	Transporter, hydrophobe amphiphile efflux-1 (HAE1) family	[V]: Defense mechanisms	CELLULAR PROCESSES AND SIGNALING
ENOG4105C1G	acyl-Coa dehydrogenase	[I]: Lipid transport and metabolism	METABOLISM
ENOG4105C1W	two component, sigma54 specific, transcriptional regulator, Fis family	[T]: Signal transduction mechanisms	CELLULAR PROCESSES AND SIGNALING
ENOG4105BZ1	ATPase activity	[V]: Defense mechanisms	CELLULAR PROCESSES AND SIGNALING
ENOG4105CEY	AMP-dependent synthetase and ligase	[I]: Lipid transport and metabolism	METABOLISM
ENOG4105C7W	Aldehyde oxidase and xanthine dehydrogenase, molybdopterin binding	[C]: Energy production and conversion	METABOLISM
ENOG4105C2Z	ATP-dependent CLP protease ATP-binding subunit	[O]: Posttranslational modification, protein turnover, chaperones	CELLULAR PROCESSES AND SIGNALING
ENOG4105C0B	DNA polymerase involved in damage-induced mutagenesis and translesion synthesis (TLS). It is not the major replicative DNA polymerase (By similarity)	[L]: Replication, recombination and repair	INFORMATION STORAGE AND PROCESSING
ENOG4105CQF	Transcriptional regulator	[K]: Transcription	INFORMATION STORAGE AND PROCESSING
ENOG4105C5U	The UvrABC repair system catalyzes the recognition and processing of DNA lesions. UvrA is an ATPase and a DNA-binding protein. A damage recognition complex composed of 2 UvrA and 2 UvrB subunits scans DNA for abnormalities. When the presence of a lesion has been verified by UvrB, the UvrA molecules dissociate (By similarity)	[L]: Replication, recombination and repair	INFORMATION STORAGE AND PROCESSING
ENOG4105CHU	Catalyzes the final step of fatty acid oxidation in which acetyl-CoA is released and the CoA ester of a fatty acid two carbons shorter is formed (By similarity)	[I]: Lipid transport and metabolism	METABOLISM
ENOG4105WH1	two component transcriptional regulator, LuxR family	[T]: Signal transduction mechanisms	CELLULAR PROCESSES AND SIGNALING
ENOG4105C5H	ABC, transporter	[S]: Function unknown	POORLY CHARACTERIZED
ENOG4105CJ1	ABC transporter	[V]: Defense mechanisms	CELLULAR PROCESSES AND SIGNALING
ENOG4108IQF	synthetase	[I]: Lipid transport and metabolism	METABOLISM
ENOG4105CJM	ABC transporter (Permease	[P]: Inorganic ion transport and metabolism	METABOLISM
ENOG4105CK6	phosphate regulon transcriptional regulatory protein PhoB	[T]: Signal transduction mechanisms	CELLULAR PROCESSES AND SIGNALING
ENOG4105C0W	Peptide synthetase	[Q]: Secondary metabolites biosynthesis, transport and catabolism	METABOLISM
ENOG4105C0H	protease	[O]: Posttranslational modification, protein turnover, chaperones	CELLULAR PROCESSES AND SIGNALING
ENOG4105CEJ	Catalyzes the GTP-dependent ribosomal translocation step during translation elongation. During this step, the ribosome changes from the pre-translocational (PRE) to the post- translocational (POST) state as the newly formed A-site-bound peptidyl-tRNA and P-site-bound deacylated tRNA move to the P and E sites, respectively. Catalyzes the coordinated movement of the two tRNA molecules, the mRNA and…	[J]: Translation, ribosomal structure and biogenesis	INFORMATION STORAGE AND PROCESSING
ENOG4105C04	L-carnitine dehydratase bile acid-inducible protein	[C]: Energy production and conversion	METABOLISM
ENOG4105CBC	glutamate synthase	[E]: Amino acid transport and metabolism	METABOLISM
ENOG4105C2T	Binding-protein-dependent transport systems, inner membrane component	[P]: Inorganic ion transport and metabolism	METABOLISM
ENOG4105C59	heavy metal translocating P-type ATPase	[P]: Inorganic ion transport and metabolism	METABOLISM
ENOG4105DG1	Sigma factors are initiation factors that promote the attachment of RNA polymerase to specific initiation sites and are then released (By similarity)	[K]: Transcription	INFORMATION STORAGE AND PROCESSING
ENOG4105CHM	Aminotransferase	[E]: Amino acid transport and metabolism	METABOLISM
ENOG4105CHR	gluconate 5-dehydrogenase	[S]: Function unknown	POORLY CHARACTERIZED
ENOG4105C4R	ATP-dependent DNA helicase	[L]: Replication, recombination and repair	INFORMATION STORAGE AND PROCESSING
ENOG4105CG3	Alpha amylase, catalytic region	[G]: Carbohydrate transport and metabolism	METABOLISM
ENOG4105C7K	Pyruvate dehydrogenase	[E]: Amino acid transport and metabolism	METABOLISM
ENOG4105C53	Part of the ABC transporter complex PotABCD involved in spermidine putrescine import. Responsible for energy coupling to the transport system (By similarity)	[E]: Amino acid transport and metabolism	METABOLISM
ENOG4105BZ9	Cytochrome C oxidase, subunit I	[C]: Energy production and conversion	METABOLISM
ENOG4105C7R	Atpase associated with various cellular activities aaa_3	[S]: Function unknown	POORLY CHARACTERIZED
ENOG4105C6P	ATP-dependent serine protease that mediates the selective degradation of mutant and abnormal proteins as well as certain short-lived regulatory proteins. Required for cellular homeostasis and for survival from DNA damage and developmental changes induced by stress. Degrades polypeptides processively to yield small peptide fragments that are 5 to 10 amino acids long. Binds to DNA in a double-stran…	[O]: Posttranslational modification, protein turnover, chaperones	CELLULAR PROCESSES AND SIGNALING
ENOG4105DYT	Catalyzes the formation of a hydroxyacyl-CoA by addition of water on enoyl-CoA. Also exhibits 3-hydroxyacyl-CoA epimerase and 3-hydroxyacyl-CoA dehydrogenase activities (By similarity)	[I]: Lipid transport and metabolism	METABOLISM
ENOG4105CJ9	Prevents misfolding and promotes the refolding and proper assembly of unfolded polypeptides generated under stress conditions (By similarity)	[O]: Posttranslational modification, protein turnover, chaperones	CELLULAR PROCESSES AND SIGNALING
ENOG4105C3P	Allows the formation of correctly charged Gln-tRNA(Gln) through the transamidation of misacylated Glu-tRNA(Gln) in organisms which lack glutaminyl-tRNA synthetase. The reaction takes place in the presence of glutamine and ATP through an activated gamma-phospho-Glu-tRNA(Gln) (By similarity)	[J]: Translation, ribosomal structure and biogenesis	INFORMATION STORAGE AND PROCESSING
ENOG4105CJN	Penicillin-binding protein 2	[M]: Cell wall/membrane/envelope biogenesis	CELLULAR PROCESSES AND SIGNALING
ENOG4105DEF	Extracellular solute-binding protein, family 5	[E]: Amino acid transport and metabolism	METABOLISM
ENOG4105C24	DNA gyrase negatively supercoils closed circular double- stranded DNA in an ATP-dependent manner and also catalyzes the interconversion of other topological isomers of double-stranded DNA rings, including catenanes and knotted rings (By similarity)	[L]: Replication, recombination and repair	INFORMATION STORAGE AND PROCESSING
ENOG4105C3H	Acts as a processive, ATP-dependent zinc metallopeptidase for both cytoplasmic and membrane proteins. Plays a role in the quality control of integral membrane proteins (By similarity)	[O]: Posttranslational modification, protein turnover, chaperones	CELLULAR PROCESSES AND SIGNALING
ENOG4105DZG	Pfam:PQQ_N	[G]: Carbohydrate transport and metabolism	METABOLISM
ENOG4105C0R	drug resistance transporter, EmrB QacA subfamily	[P]: Inorganic ion transport and metabolism	METABOLISM
ENOG4105CPC	Aldo keto reductase	[C]: Energy production and conversion	METABOLISM
ENOG4105CFB	gamma-glutamyltranspeptidase EC 2.3.2.2	[E]: Amino acid transport and metabolism	METABOLISM
ENOG4105C1V	peptidase m16 domain-containing protein	[O]: Posttranslational modification, protein turnover, chaperones	CELLULAR PROCESSES AND SIGNALING

## Sheet: Figure 7
eggNOG_ID	Description in eggNOG v4	eggNOG_Class	Category
ENOG4105BZU	Phosphate regulon sensor	[T]: Signal transduction mechanisms	CELLULAR PROCESSES AND SIGNALING	)
ENOG4105D9P	serine- threonine protein kinase	[T]: Signal transduction mechanisms	CELLULAR PROCESSES AND SIGNALING
ENOG4105C26	Dehydrogenase	[C]: Energy production and conversion	METABOLISM
ENOG4105D2V	ABC transporter (Permease)	[V]: Defense mechanisms	CELLULAR PROCESSES AND SIGNALING
ENOG4105BZS	Transporter, hydrophobe amphiphile efflux-1 (HAE1) family	[V]: Defense mechanisms	CELLULAR PROCESSES AND SIGNALING
ENOG4105C1G	acyl-Coa dehydrogenase	[I]: Lipid transport and metabolism	METABOLISM
ENOG4105C1W	two component, sigma54 specific, transcriptional regulator, Fis family	[T]: Signal transduction mechanisms	CELLULAR PROCESSES AND SIGNALING
ENOG4105CEY	AMP-dependent synthetase and ligase	[I]: Lipid transport and metabolism	METABOLISM
ENOG4105C2Z	ATP-dependent CLP protease ATP-binding subunit	[O]: Posttranslational modification, protein turnover, chaperones	CELLULAR PROCESSES AND SIGNALING
ENOG4105C0B	DNA polymerase involved in damage-induced mutagenesis and translesion synthesis (TLS). It is not the major replicative DNA polymerase (By similarity)	[L]: Replication, recombination and repair	INFORMATION STORAGE AND PROCESSING
ENOG4105CQF	Transcriptional regulator	[K]: Transcription	INFORMATION STORAGE AND PROCESSING
ENOG4105CHU	Catalyzes the final step of fatty acid oxidation in which acetyl-CoA is released and the CoA ester of a fatty acid two carbons shorter is formed (By similarity)	[I]: Lipid transport and metabolism	METABOLISM
ENOG4105WH1	two component transcriptional regulator, LuxR family	[T]: Signal transduction mechanisms	CELLULAR PROCESSES AND SIGNALING
ENOG4105C5H	ABC, transporter	[S]: Function unknown	POORLY CHARACTERIZED
ENOG4105CJ1	ABC transporter	[V]: Defense mechanisms	CELLULAR PROCESSES AND SIGNALING
ENOG4105CJM	ABC transporter (Permease	[P]: Inorganic ion transport and metabolism	METABOLISM
ENOG4105CK6	phosphate regulon transcriptional regulatory protein PhoB	[T]: Signal transduction mechanisms	CELLULAR PROCESSES AND SIGNALING
ENOG4105C0W	Peptide synthetase	[Q]: Secondary metabolites biosynthesis, transport and catabolism	METABOLISM
ENOG4105C2T	Binding-protein-dependent transport systems, inner membrane component	[P]: Inorganic ion transport and metabolism	METABOLISM
ENOG4105CEJ	Catalyzes the GTP-dependent ribosomal translocation step during translation elongation. During this step, the ribosome changes from the pre-translocational (PRE) to the post- translocational (POST) state as the newly formed A-site-bound peptidyl-tRNA and P-site-bound deacylated tRNA move to the P and E sites, respectively. Catalyzes the coordinated movement of the two tRNA molecules, the mRNA and…	[J]: Translation, ribosomal structure and biogenesis	INFORMATION STORAGE AND PROCESSING
ENOG4105CBC	glutamate synthase	[E]: Amino acid transport and metabolism	METABOLISM
ENOG4105DG1	Sigma factors are initiation factors that promote the attachment of RNA polymerase to specific initiation sites and are then released (By similarity)	[K]: Transcription	INFORMATION STORAGE AND PROCESSING
ENOG4105CHM	Aminotransferase	[E]: Amino acid transport and metabolism	METABOLISM

## Sheet: Figure 8
eggNOG_ID	Description in eggNOG v4	eggNOG_Class	Category
ENOG4105BZU	Phosphate regulon sensor	[T]: Signal transduction mechanisms	CELLULAR PROCESSES AND SIGNALING
ENOG4105D9P	serine- threonine protein kinase	[T]: Signal transduction mechanisms	CELLULAR PROCESSES AND SIGNALING
ENOG4105C26	Dehydrogenase	[C]: Energy production and conversion	METABOLISM
ENOG4105D2V	ABC transporter (Permease)	[V]: Defense mechanisms	CELLULAR PROCESSES AND SIGNALING
ENOG4105BZS	Transporter, hydrophobe amphiphile efflux-1 (HAE1) family	[V]: Defense mechanisms	CELLULAR PROCESSES AND SIGNALING
ENOG4105C1G	acyl-Coa dehydrogenase	[I]: Lipid transport and metabolism	METABOLISM
ENOG4105C1W	two component, sigma54 specific, transcriptional regulator, Fis family	[T]: Signal transduction mechanisms	CELLULAR PROCESSES AND SIGNALING
ENOG4105BZ1	ATPase activity	[V]: Defense mechanisms	CELLULAR PROCESSES AND SIGNALING
ENOG4105CEY	AMP-dependent synthetase and ligase	[I]: Lipid transport and metabolism	METABOLISM
ENOG4105C7W	Aldehyde oxidase and xanthine dehydrogenase, molybdopterin binding	[C]: Energy production and conversion	METABOLISM
